# Supplementary material for: Humanized Monoclonal Antibody Against Citrullinated Histone H3 Attenuates Myocardial Injury and Prevents Heart Failure in Rodent Models
Source: Biomolecules. 2025 Aug 20;15(8):1196. doi: 10.3390/biom15081196 (PMC12384098; doi:10.3390/biom15081196)
Supplement: Supplementary file 1 [file biomolecules-15-01196-s001.zip]

Archive with 1 entries (1 files):
- biomolecules-3763298-supplementary.pdf
